# Supplementary material for: Convolutional Neural Networks for Classifying Laterality of Vestibular Schwannomas on Single MRI Slices—A Feasibility Study
Source: Diagnostics (Basel). 2021 Sep 14;11(9):1676. doi: 10.3390/diagnostics11091676 (PMC8465488; doi:10.3390/diagnostics11091676)
Supplement: Supplementary file 1 [file diagnostics-11-01676-s001.zip]

Archive with 1 entries (1 files):
- diagnostics-1330899-supplementary.pdf
